# Supplementary material for: New Cladiellin-Type Diterpenoids from the South China Sea Soft Coral Cladiella krempfi: Structures and Molecular Docking Analysis in EGFRs
Source: Mar Drugs. 2022 Jun 7;20(6):381. doi: 10.3390/md20060381 (PMC9229255; doi:10.3390/md20060381)
Supplement: Supplementary file 1 [file marinedrugs-20-00381-s001.zip]

Archive with 1 entries (1 files):
- marinedrugs-1727765-supplementary.pdf
